# Supplementary material for: Synthesis of new benzothiazole derivatives with in-depth In-vitro, In-vivo anti-oxidant, anti-inflammatory and anti-ulcer activities
Source: PLoS One. 2026 Jan 30;21(1):e0337639. doi: 10.1371/journal.pone.0337639 (PMC12857961; doi:10.1371/journal.pone.0337639)
Supplement: S2 File — (CSV) [file pone.0337639.s004.csv]

Molecule	Canonical SMILES	Formula	MW	#Heavy atoms	#Aromatic heavy atoms	Fraction Csp3	#Rotatable bonds	#H-bond acceptors	#H-bond donors	MR	TPSA	iLOGP	XLOGP3	WLOGP	MLOGP	Silicos-IT Log P	Consensus Log P	ESOL Log S	ESOL Solubility (mg/ml)	ESOL Solubility (mol/l)	ESOL Class	Ali Log S	Ali Solubility (mg/ml)	Ali Solubility (mol/l)	Ali Class	Silicos-IT LogSw	Silicos-IT Solubility (mg/ml)	Silicos-IT Solubility (mol/l)	Silicos-IT class	GI absorption	BBB permeant	Pgp substrate	CYP1A2 inhibitor	CYP2C19 inhibitor	CYP2C9 inhibitor	CYP2D6 inhibitor	CYP3A4 inhibitor	log Kp (cm/s)	Lipinski #violations	Ghose #violations	Veber #violations	Egan #violations	Muegge #violations	Bioavailability Score	PAINS #alerts	Brenk #alerts	Leadlikeness #violations	Synthetic Accessibility
Molecule 1	Oc1cccc(c1)/C=C/1\SC(=NC1=O)Nc1nc2c(s1)cccc2	C17H11N3O2S2	353.42	24	15	0.00	3	4	2	102.86	128.12	2.22	4.26	3.40	2.93	4.55	3.47	-4.98	3.71e-03	1.05e-05	Moderately soluble	-6.66	7.69e-05	2.18e-07	Poorly soluble	-5.82	5.41e-04	1.53e-06	Moderately soluble	High	No	No	Yes	Yes	Yes	No	Yes	-5.43	0	0	0	0	0	0.55	1	1	2	3.46
Molecule 2	Clc1cccc(c1)/C=C/1\SC(=NC1=O)Nc1nc2c(s1)cccc2	C17H10ClN3OS2	371.86	24	15	0.00	3	3	1	105.85	107.89	2.89	5.25	4.35	4.00	5.67	4.43	-5.72	7.13e-04	1.92e-06	Moderately soluble	-7.26	2.02e-05	5.43e-08	Poorly soluble	-6.99	3.79e-05	1.02e-07	Poorly soluble	High	No	No	Yes	Yes	Yes	No	Yes	-4.84	0	0	0	0	1	0.55	1	1	2	3.44
Molecule 3	Cc1ccc(cc1)/C=C/1\SC(=NC1=O)Nc1nc2c(s1)cccc2	C18H13N3OS2	351.45	24	15	0.06	3	3	1	105.81	107.89	2.76	4.98	4.01	3.73	5.54	4.20	-5.42	1.33e-03	3.79e-06	Moderately soluble	-6.98	3.64e-05	1.04e-07	Poorly soluble	-6.78	5.86e-05	1.67e-07	Poorly soluble	High	No	No	Yes	Yes	Yes	No	Yes	-4.91	0	0	0	0	0	0.55	1	1	2	3.57
Molecule 4	Fc1ccc(cc1)/C=C/1\SC(=NC1=O)Nc1nc2c(s1)cccc2	C17H10FN3OS2	355.41	24	15	0.00	3	4	1	100.80	107.89	2.66	4.72	4.26	3.88	5.45	4.19	-5.28	1.86e-03	5.23e-06	Moderately soluble	-6.71	6.85e-05	1.93e-07	Poorly soluble	-6.67	7.65e-05	2.15e-07	Poorly soluble	High	No	No	Yes	Yes	Yes	No	No	-5.12	0	0	0	0	0	0.55	1	1	2	3.43
Molecule 5	Oc1ccc(cc1)/C=C/1\SC(=NC1=O)Nc1nc2c(s1)cccc2	C17H11N3O2S2	353.42	24	15	0.00	3	4	2	102.86	128.12	2.19	4.26	3.40	2.93	4.55	3.47	-4.98	3.71e-03	1.05e-05	Moderately soluble	-6.66	7.69e-05	2.18e-07	Poorly soluble	-5.82	5.41e-04	1.53e-06	Moderately soluble	High	No	No	Yes	Yes	Yes	No	Yes	-5.43	0	0	0	0	0	0.55	1	1	2	3.45
Molecule 6	O=C1N=C(S/C/1=C\c1ccccc1O)Nc1nc2c(s1)cccc2	C17H11N3O2S2	353.42	24	15	0.00	3	4	2	102.86	128.12	2.16	4.26	3.40	2.93	4.55	3.46	-4.98	3.71e-03	1.05e-05	Moderately soluble	-6.66	7.69e-05	2.18e-07	Poorly soluble	-5.82	5.41e-04	1.53e-06	Moderately soluble	High	No	No	Yes	Yes	Yes	No	Yes	-5.43	0	0	0	0	0	0.55	1	1	2	3.51
